# Supplementary material for: Shiga Toxins Induce Apoptosis and ER Stress in Human Retinal Pigment Epithelial Cells
Source: Toxins (Basel). 2017 Oct 13;9(10):319. doi: 10.3390/toxins9100319 (PMC5666366; doi:10.3390/toxins9100319)
Supplement: Supplementary file 1 [file toxins-09-00319-s001.zip]

Archive with 3 entries (2 files):
- toxins-202653-supplementary/
- toxins-202653-supplementary/Movie S1.avi
- toxins-202653-supplementary/Supplementary_information_toxins 202653_round2.pdf
